# Supplementary material for: Exploring Regorafenib Responsiveness and Uncovering Molecular Mechanisms in Recurrent Glioblastoma Tumors through Longitudinal In Vitro Sampling
Source: Cells. 2024 Mar 11;13(6):487. doi: 10.3390/cells13060487 (PMC10968984; doi:10.3390/cells13060487)
Supplement: Supplementary file 1 [file cells-13-00487-s001.zip]

Archive with 7 entries (7 files):
- Figure S1.png
- Figure S2.png
- Supplementary Table S2.pdf
- Supplementary Table S3.pdf
- Supplementary Table S4.pdf
- Supplementary Table S5.pdf
- Supplementary tables S1.xlsx
